# Supplementary material for: Assessing the potential utility of commercial ‘big data’ for health research: Enhancing small-area deprivation measures with Experian™ Mosaic groups
Source: Health Place. 2019 May;57:238–46. doi: 10.1016/j.healthplace.2019.05.005 (PMC6686722; doi:10.1016/j.healthplace.2019.05.005)
Supplement: Multimedia component 2 [file mmc2.xml]

<?xml version="1.0" encoding="UTF-8" standalone="no"?><data:data><datasets><author>wwami2002@yahoo.com</author><type>0</type><dataset><value>1</value><reason>The authors do not have permission to share data</reason><comments/></dataset></datasets></data:data>
